# Supplementary material for: Prevalence, Infectious Characteristics and Genetic Diversity of Staphylococcus aureus and Methicillin-Resistant Staphylococcus aureus (MRSA) in Two Raw-Meat Processing Establishments in Northern Greece
Source: Pathogens. 2022 Nov 17;11(11):1370. doi: 10.3390/pathogens11111370 (PMC9697755; doi:10.3390/pathogens11111370)
Supplement: Supplementary file 1 [file pathogens-11-01370-s001.zip]

Archive with 1 entries (1 files):
- pathogens-1942993-supplementary.pdf
